# Supplementary material for: Rational Design of Covalent Organic Frameworks-Based Single Atom Catalysts for Oxygen Evolution Reaction and Oxygen Reduction Reaction
Source: Molecules. 2025 Mar 28;30(7):1505. doi: 10.3390/molecules30071505 (PMC11990586; doi:10.3390/molecules30071505)
Supplement: Supplementary file 1 [file molecules-30-01505-s001.zip]

Archive with 1 entries (1 files):
- molecules-3460290-supplementary.pdf
